# Supplementary material for: The effect of low and high-intensity cycling in diesel exhaust on flow-mediated dilation, circulating NOx, endothelin-1 and blood pressure
Source: PLoS One. 2018 Feb 21;13(2):e0192419. doi: 10.1371/journal.pone.0192419 (PMC5821322; doi:10.1371/journal.pone.0192419)
Supplement: S1 File — (XLSX) [file pone.0192419.s001.xlsx]

## Sheet: Sheet1
	Diesel Rest				Diesel Low Intensity				Diesel High Intensity				Filtered Air Rest				Filtered Air Low Intensity				Filtered Air High Intensity
	Pre Exercise	Post Exercise	One hour post	Two hours post	Pre Exercise	Post Exercise	One hour post	Two hours post	Pre Exercise	Post Exercise	One hour post	Two hours post	Pre Exercise	Post Exercise	One hour post	Two hours post	Pre Exercise	Post Exercise	One hour post	Two hours post	Pre Exercise	Post Exercise	One hour post	Two hours post
	Endothelin -1
Mean	1.18689	1.30635	1.33857	1.30063	1.28128	1.37992	1.43484	1.34783	1.15972	1.26091	1.28364	1.4439	1.20828	1.33689	1.29256	1.39436	1.2105	1.28874	1.32294	1.39011	1.1815	1.21096	1.30242	1.64076
SD	0.330135	0.420896	0.45861	0.352782	0.390583	0.409706	0.425447	0.450314	0.326221	0.290071	0.340422	0.434822	0.299096	0.351109	0.364441	0.306662	0.380455	0.372797	0.352591	0.322946	0.242144	0.348075	0.314218	0.37015
	Plasma NOX
Mean	13.3932	11.7203	10.715	10.0409	13.5621	16.2851	17.2841	14.9926	12.8392	19.7973	19.036	17.3346	13.9331	11.9082	12.6639	11.3696	12.066	12.2983	12.3535	11.9589	12.8084	13.8234	14.1453	13.7577
SD	5.49495	3.9491	3.4183	3.00035	7.91799	7.20957	7.76141	7.48474	6.76856	7.67407	6.57005	8.06742	8.1587	6.71961	6.17418	4.60637	4.32026	4.72727	4.88453	6.67655	5.85443	6.13816	6.44986	6.33513
	Systolic blood pressure
Mean	117.933	117.372	119.111	119.444	117.239	116.617	117.894	119.572	117.861	116.056	114.172	117.428	118.178	117.667	115.033	118.422	117.111	115.578	113.394	114.961	117.514	114.861	114.217	114.85
SD	6.41478	7.44121	9.00646	9.20615	6.54722	8.09664	8.87909	9.2911	6.28351	5.5914	7.46031	8.55466	7.28355	5.99696	6.26606	8.12951	5.78231	7.25579	7.80697	8.56959	7.06416	7.77629	6.10759	6.72679
	Diastolic Blood Pressure
Mean	70.8778	72.0667	71.5	70.5778	70.0111	71.0333	72.0833	70.6833	70.2722	69.9739	70.8944	70.7278	69.8556	70.7056	71.2722	71.6556	69.8056	72.3167	69.7111	69.5739	70.1	70.85	69.3278	69.5056
SD	5.33618	5.44307	6.18395	7.90953	6.25938	7.62612	6.12432	7.22001	4.86836	4.77085	6.42032	6.96992	5.05409	5.4155	6.16325	6.82825	4.69223	8.03494	5.35019	5.93712	5.92423	7.91828	5.06404	7.17827
	Mean Arterial Pressure
Mean	86.563	87.1685	87.3704	86.8667	85.7537	86.2278	87.3537	86.9796	86.1352	85.3344	85.3204	86.2944	85.963	86.3593	85.8593	87.2444	85.5741	86.737	84.2722	84.703	85.9046	85.5204	84.2907	84.6204
SD	5.10015	5.54912	6.55456	7.35027	5.78527	7.21339	6.44489	7.41878	4.33544	4.5086	5.99916	6.51686	5.02116	4.59664	5.68259	6.91039	4.36318	7.03474	5.15275	5.94896	5.7114	6.8127	4.34837	6.39885
	Log Delta MM
Mean	0.304182	0.231768	0.234756	0.282129	0.264551	0.210084	0.224248	0.247999	0.242628	0.189585	0.192461	0.253009	0.248595	0.209729	0.209206	0.25299	0.283328	0.252577	0.231812	0.250508	0.276539	0.172936	0.261773	0.220039
SD	0.0936633	0.121817	0.115943	0.118705	0.111645	0.097672	0.0987585	0.0932942	0.0949821	0.132198	0.101751	0.0679243	0.084576	0.0987171	0.091653	0.101994	0.102115	0.137244	0.106474	0.104287	0.0750008	0.132276	0.125653	0.100135
Main Effects of Exposure, Intensity or Time in the Linear Mixed Model
Covariate adjusted Log Delta mm
Time		Condition		Intensity
Pre Exercie	0.051659	Diesel Exhaust	0.045408	Rest	0.046452
Post Exercise	0.04	Filtered Air	0.04518	Low-Intensity	0.045843
One Hour Post Exercise	0.042153			High-Intensity	0.043587
Two Hours Post Exercise	0.047363
ANTI LOG
Time		Condition		Intensity
Pre Exercie	1.05302	Diesel Exhaust	1.04645	Rest	1.04755
Post Exercise	1.04081	Filtered Air	1.04622	low	1.04691
One Hour Post Exercise	1.04305			High	1.04455
Two Hours Post Exercise	1.0485
Corrected FMD
Pre Exercie		Condition		Intensity
Post Exercise	5.30166	Diesel Exhaust	4.64547	Rest	4.75478
One Hour Post Exercise	4.08108	Filtered Air	4.62162	low	4.691
Two Hours Post Exercise	4.30541			High	4.45509
	4.85025
